# Supplementary material for: A Highly Expressed Antennae Odorant-Binding Protein Involved in Recognition of Herbivore-Induced Plant Volatiles in Dastarcus helophoroides
Source: Int J Mol Sci. 2023 Feb 9;24(4):3464. doi: 10.3390/ijms24043464 (PMC9962305; doi:10.3390/ijms24043464)
Supplement: Supplementary file 1 [file ijms-24-03464-s001.zip]

Archive with 13 entries (13 files):
- Supplemental Figure S1.pdf
- Supplemental Figure S2.pdf
- Supplemental Figure S3.pdf
- Supplemental Figure S4.pdf
- Supplemental Figure S5.pdf
- Supplemental Figure S6.pdf
- Supplemental Figure S7.pdf
- Supplemental Figure S8.pdf
- Supplemental Table S1.pdf
- Supplemental Table S2.xlsx
- Supplemental Table S3.pdf
- Supplemental Table S4.pdf
- Supplemental Table S5.pdf
