# Supplementary material for: A Highly Expressed Antennae Odorant-Binding Protein Involved in Recognition of Herbivore-Induced Plant Volatiles in Dastarcus helophoroides
Source: Int J Mol Sci. 2023 Feb 9;24(4):3464. doi: 10.3390/ijms24043464 (PMC9962305; doi:10.3390/ijms24043464)
Supplement: Supplementary file 1 [file ijms-24-03464-s001.zip › Supplemental Table S2.xlsx]

## Sheet: Sheet1
Table S2. The sequence information of DhelOBPs from NCBI (https://www.ncbi.nlm.nih.gov/)
Name	GenBank	Complete ORF	Nucleotide sequence	AA sequence	length full	length mature	length SiP	Mass mature average
DhelOBP1	KJ021625.1	Y	atgaacgctgttaatcaacatggatttccgacagtagaaggactggttgcattatattcagaaggagttacgcaaaaagaatatattttagcaactctacaatcagttacatattgcctcagcgcggcgcagaaaaaatatttaataacacctaaaacactacaagaaaatgggaaaacgtgcgatattgcctatgacacgttcgactgcatttctgagaaaatcggggaatactgtggacagacgccctga	MNAVNQHGFPTVEGLVALYSEGVTQKEYILATLQSVTYCLSAAQKKYLITPKTLQENGKTCDIAYDTFDCISEKIGEYCGQTP*	83	-	-	-
DhelOBP2	KJ027555.1	N	atgaaaagtgttgctttcatcccaatttttctgctgtgcgcctttgcccaggctgaagagaggaatgagttgaaaaagattgggctccattgtgctaaaaaagtgggaatcgataaggccgtaatagaggatgcggtagctacggcgatcttacccaaggaaaatatgaaatatcgagagtttttagcttgcagttacaaaaaacagggttatcaggatgaagaagggcacatcttgtacgaaaatatcaagaaatttttaagcaaattttacaaagagtctgatttgagagccatcgatacttgtaaagaaacaccagaatccaatgac	MKSVAFIPIFLLCAFAQAEERNELKKIGLHCAKKVGIDKAVIEDAVATAILPKENMKYREFLACSYKKQGYQDEEGHILYENIKKFLSKFYKESDLRAIDTCKETPESND	110	-	18	-
DhelOBP3	KF984166.1	Y	atgaaactattagtgatttttgcgacccttgtggtctccataaattgccttagtcaacaattaaaggaatcaattatgacaaaactggaagaaactggagaaaaatgtatgtcaaaggttggagctagtgatgatgatgttgctgaattaattgcaaggaaacgaccttcgagacatgagggaatgtgcatggttcactgcttctacgaagaatttaaaattatggatgccgaaggaaacctttctcgggaagaaagtttaaaactgctcgaaccagtaaaagctgatgatcctgatctatatgggaaagtcatcgtcatagccaaaaaatgtaaagaagcggtcccaaaagatagcgatctctgcttatatgcaaccaatctatcagaatgtggtgtt…	MKLLVIFATLVVSINCLSQQLKESIMTKLEETGEKCMSKVGASDDDVAELIARKRPSRHEGMCMVHCFYEEFKIMDAEGNLSREESLKLLEPVKADDPDLYGKVIVIAKKCKEAVPKDSDLCLYATNLSECGVKESKAIGIEESFF*	146	128	18	14339.5
DhelOBP4	KF984167.1	Y	atgaaatcgtatttggtgtttttatgtgtcgtagtggcagctaatgctcttagtcaagagttcaaagacaaagtaatggcaaaacttcaggctgcggctgaaaagtgcactgaagaaacgggtgctactgcagatgacattgccggacttatagcgaaaaagccaccaacaacccatgaaggacaatgtatgatcttttgtatgcacaaaatatttaaagtccaaaaagacgatggttctactggaggtgaggaagcaattaaattcttagatcctcttaaagaaaacgatcccgctctgcatgacaaaatggttcagatataccaaacatgtgctaatgcacctactgatcctgatccatgcgtgtttgcaacaaatttggccacctgtggaataaaa…	MKSYLVFLCVVVAANALSQEFKDKVMAKLQAAAEKCTEETGATADDIAGLIAKKPPTTHEGQCMIFCMHKIFKVQKDDGSTGGEEAIKFLDPLKENDPALHDKMVQIYQTCANAPTDPDPCVFATNLATCGIKTARELGIEDPFM*	145	127	18	13833.8
DhelOBP5	KF984168.1	Y	atgagaactttgtatttcaatttgttgctgctgtgtgctgctgtttttgtcaagggcctcactgatgaacaaaaggaacgtattaagaaatttcacatggagtgctcggctgaaagccatgtaaatccggaaatgatcgcaaaagctcgaaaaggcgaatttacggaagaccccagctttatgaaacacttattttgctttgctaaaaaagccggactacaaaatgacgcgggagaaatacaagtcgacgtcctgagggctaaacttggagctgagttgaaagacgacgcggcaacagacaagcttatttccatgtgcgccattcaaaaggaaacgcctgaaaaaaccgcttttgattccgtcaaatgctactacgaaaatactcctactcacataagc…	MRTLYFNLLLLCAAVFVKGLTDEQKERIKKFHMECSAESHVNPEMIAKARKGEFTEDPSFMKHLFCFAKKAGLQNDAGEIQVDVLRAKLGAELKDDAATDKLISMCAIQKETPEKTAFDSVKCYYENTPTHISLTS*	136	117	19	13170
DhelOBP6	KF984169.1	Y	atgaaatcattcgcaattattgcagcggtaaccttcgtggtcgccgtttatggcttaacagatgaacaaaaggagaaaattaggaattatcacaaggaatgttcggcggtcagtggtgtcaaccaagaggttatagccaaggctcgtaagggggaattcgtcgaagatcccaaatttaaggaacacctcttctgcttttcgaaaaaagtgggcttccagaacgaagctggcgatttgcaagtggaagttttgaaggctaaagtgggcgctgaacataaggatcaggcagtcgtggatcagttgattaaaaagtgcgccgtcaagaaacaaacaccccaggaaacagcctatgataccatcaaatgttactatgaaagtacaccaacacacatcagttta…	MKSFAIIAAVTFVVAVYGLTDEQKEKIRNYHKECSAVSGVNQEVIAKARKGEFVEDPKFKEHLFCFSKKVGFQNEAGDLQVEVLKAKVGAEHKDQAVVDQLIKKCAVKKQTPQETAYDTIKCYYESTPTHISLA*	134	116	18	13131
DhelOBP7	KF984170.1	Y	atggcgcgcacaatgtatgtctttttcttcctggcttttgccgctgtgtcttgggcagttccatcttgttcattacctgaaaaagaagcggaaataactagaaagtgtgcacaagataacggcatagatccccaaatgcctgaactagatatgacttctaaagatgtacagtgcgccctgaaatgtattcttgaacagggaaattatgtagatgaaagtggaaaaattctcgtagaagcatttaaacaatatgacattaaaataggaaaagtaaatgaagaggaaagctacgaatgtttgcaaaagttgcccgatataaaaaattgtgaagacgtcgtaccaattgatatgtgcagagaatggagcactaaatacttgggcaattaa	MARTMYVFFFLAFAAVSWAVPSCSLPEKEAEITRKCAQDNGIDPQMPELDMTSKDVQCALKCILEQGNYVDESGKILVEAFKQYDIKIGKVNEEESYECLQKLPDIKNCEDVVPIDMCREWSTKYLGN*	128	109	19	12378.1
DhelOBP8	KF984171.1	Y	atggcgcgcacaatgtatgtctttttcttcctggcttttgccgctgtgtcttgggtggcatcaatggaggctaccgatgaggagatgcaatttttcaaagaatgcgctgaagaaaacggcatagaatacaaggacatgagggactactcatttaaggatgtacccgaagaactccactgttacatcaaatgtttcgccgagaaagggggttacttggatgacaacggtaaattcaacatcgagaaagcgagggcgagagaccacggaaatggagaagaagctttggaaaaagcttaccagtgtttggaaaacctaagtccagtaaaatcttgcagcgatatggaaccagctctgaaatgtgttgaagatgttgatcatttctttgctaaatga	MARTMYVFFFLAFAAVSWVASMEATDEEMQFFKECAEENGIEYKDMRDYSFKDVPEELHCYIKCFAEKGGYLDDNGKFNIEKARARDHGNGEEALEKAYQCLENLSPVKSCSDMEPALKCVEDVDHFFAK*	130	109	21	12608
DhelOBP9	KF984172.1	Y	atgtcagttcagcttgcggtaaagttcgtctgcttgagttttgtcttgggcaacattcaaggggtagaatggcaccctgaagcgcagaagataatcgacagggtccatggagtttgcatgaaggattctggatttactgaagaggaacgcctgcaatacacttttgataatgaagatcgtagattcaagtgttacatgtactgcatccttaaggaaattgatttggtggacaacaaggacaatgtacttccgctagaatcatttatggaacgtgttgttgaacatcataaaaatgactttttaccgcatgcagaaatatgtatacccaaagttacaggtagtgacccatgtgatatcgcctacaatttctacaaatgtatgaacaaagaaaatcctgaa…	MSVQLAVKFVCLSFVLGNIQGVEWHPEAQKIIDRVHGVCMKDSGFTEEERLQYTFDNEDRRFKCYMYCILKEIDLVDNKDNVLPLESFMERVVEHHKNDFLPHAEICIPKVTGSDPCDIAYNFYKCMNKENPEHCALI*	138	117	21	13884.8
DhelOBP10	KF984173.1	Y	atgaacgcaacggttaaatcgtgtttgttgttgttcctcctcggaatagtttgtgcctatgacttcgaggattccgaatacaatcagttactggctcagcatatcgacgacttcaattattacgattccttcggtcgccacgtgaggagcagaagagacgaggaagcggtaaatcctgcgaaatgtcgccccagaaaaagaatgccgtgttgcggggagagcgtgctggaagagctccacgataaagataaggacattagacgtcagtgtttccgtgaaattattggaaaagataaagagccgagaggtgaacatgatccgttcagatgcgataggatcgaaaaacacagaaaagagatgacgtgcgttatgcaatgtgttgaacaaaagaaggacctg…	MNATVKSCLLLFLLGIVCAYDFEDSEYNQLLAQHIDDFNYYDSFGRHVRSRRDEEAVNPAKCRPRKRMPCCGESVLEELHDKDKDIRRQCFREIIGKDKEPRGEHDPFRCDRIEKHRKEMTCVMQCVEQKKDLLDESGNVNEEEFAKFVSETFEKEAWRANQDADACSNVGIKLDHCIFREIQLNCPEDQIKDQKACNRLQERLKNKNRELNSLPPEVEP*	220	201	19	23896.7
DhelOBP11	KF984174.1	Y	atgaagtttatagtaattacattgattatatcaagttatgtatacgcagaggatgaatttgtagcagaaaaattaaagaaatgtgcacaagagaatggagtgagtcacgaagattatgaaaagatgagaacattcgttgttgttgaaaacgataaggcaataaagactatggtttgcctttacaaaaatattggatttatggatccaaaaggaaaactacaacaaagtggtgtaataaaaattcatgtagaaaaactttccatgtcaaagaaagaagctgaccaactggctaccaaatgtattaaggaagggcaagcggactcagcggaacaagcagccttattgttctggaaatgcaatctaaaggaaattaaacacatgaacaaaaaaccacattct…	MKFIVITLIISSYVYAEDEFVAEKLKKCAQENGVSHEDYEKMRTFVVVENDKAIKTMVCLYKNIGFMDPKGKLQQSGVIKIHVEKLSMSKKEADQLATKCIKEGQADSAEQAALLFWKCNLKEIKHMNKKPHS*	133	117	16	13357.5
DhelOBP12	KF984175.1	Y	atggacaaaatgtccgacgcagatatggaaataatgaaaaattgtgctgatgaaaatggcatagatataaacgaaaaaggaagatcccgttccgaaactccttccccggagagacaatgcttcttaaaatgtcttctcgaaaagagagaaatcattgacaaagatggaaaggtggacgaacaaaaagtgaaactaaaacaccaagctatggggatggaactggatgatgagacgttcgaatgtttgaaaaaattaccccccatcaaagaatgtaaggatgtttcaaatttccatcagtgcatgaaaagaaggagggtttctacgccgtga	MDKMSDADMEIMKNCADENGIDINEKGRSRSETPSPERQCFLKCLLEKREIIDKDGKVDEQKVKLKHQAMGMELDDETFECLKKLPPIKECKDVSNFHQCMKRRRVSTP*	109	109	-	12691.6
DhelOBP13	KF984176.1	Y	atgtatatcagaatatgcggtctaatgtggctgatcgccgtttcttcattttgtgcagcttctgaacttcaaataccagatgaacttcaggaatatattaacgagattcattcaatgtgtctagacaaaatgggattgacagaggatggacataaaacttacaatattgataacaaggacccaaaatggatgtgttacatgcaatgtttgatgatgacctccaaatggatggctccagatcaagaaattcagtatgattacataatatctagtgcccatccccaagttgctgatttgttagtgcccgcagtaaataaatgcagaaatattcaagaaggaacccacgaatgtgagaaggcatataatttcaacaaatgcatgtttggagcagatcctgag…	MYIRICGLMWLIAVSSFCAASELQIPDELQEYINEIHSMCLDKMGLTEDGHKTYNIDNKDPKWMCYMQCLMMTSKWMAPDQEIQYDYIISSAHPQVADLLVPAVNKCRNIQEGTHECEKAYNFNKCMFGADPENWFFI*	138	118	20	13864.8
DhelOBP14	KF984177.1	Y	atgaataaattgctcattttagtagtactgtgccttgccactcggaatacctgggcgctatcagatgaaatgaaggaagtcattcaaactttacacgatacgtgtgttgcggaaaccggagttgatgaatctcttataacgaaaactatggctgataagaaattgcctgaagacgacaaactgaagtgctacattaaatgtcttcagactgaaacaggaactatggaagatggagtgttagatgctgaaggagtcttagcttttacaccagacgatatcagaccgaaggtagaagcaactattagaaaatgtggtagccaacctggaggaaatgattgtgaggttgcatacaatacccatgcatgctggctggctgacaacccagataactacatgcta…	MNKLLILVVLCLATRNTWALSDEMKEVIQTLHDTCVAETGVDESLITKTMADKKLPEDDKLKCYIKCLQTETGTMEDGVLDAEGVLAFTPDDIRPKVEATIRKCGSQPGGNDCEVAYNTHACWLADNPDNYMLF*	134	115	19	12718.3
DhelOBP15	KF984178.1	Y	atgaaggcgctgcttcttatttacgtttatttggcttgtacgggtctatctaaggcagctatgacagaggcacaatacaaagcaggagctaagcttataaggaaaacttgcatctcaaaatccaaagttgatgcaggcaaagttgaggcactaagaaaaggagaatggcccgaagagaaagcactaatgtgctacttgtattgcgttctggcatcctacaaagtagttacccccgaaaatacactggatgtagaaaatggggtaaaggctctaaacgctcaagcgccagaatccatcagagacgctgccataatcagtacgaaaaattgcaaagactctgctaaaacaacatcggacaaatgtaaagctgcttatgaaatatcatcatgcgtttacaat…	MKALLLIYVYLACTGLSKAAMTEAQYKAGAKLIRKTCISKSKVDAGKVEALRKGEWPEEKALMCYLYCVLASYKVVTPENTLDVENGVKALNAQAPESIRDAAIISTKNCKDSAKTTSDKCKAAYEISSCVYNDNPANYFLP*	142	123	19	13464.4
DhelOBP16	KF984179.1	Y	atgttaaaactatgggtttgtgtcacactttttggtattataatgctttggcatcaagtctactgtgcgatgacggaggctcaaataaagtctgcggtaaagctagcgagaagatcgtgccaaggaaaaaccaaggcaacaaatgaacagatcgatggcatgcacaagggtaattgggacattgaccacactactatgtgttatttaaactgcgccctggcgatgtacaagctgcaaagggcggataacacctttaacttagaagcgagtgcagcccaactgaagcagctgcccgaatccttgagagaagcatcagccaaaaccaccgaaagttgcaaagattcggcaaaaactctagatgacaaatgcgttgcagcgtatgaaatagcaaaatgtctt…	MLKLWVCVTLFGIIMLWHQVYCAMTEAQIKSAVKLARRSCQGKTKATNEQIDGMHKGNWDIDHTTMCYLNCALAMYKLQRADNTFNLEASAAQLKQLPESLREASAKTTESCKDSAKTLDDKCVAAYEIAKCLYDADPEKYFLP*	144	122	22	13588.5
DhelOBP17	KF984180.1	Y	atgtgcgtctcgaacgccatccagacaacggccttccttctggtcctcctcaccaccttcgccaattcagagatcaacagcggacctgttccacctgaagtaaaagattccatgacaagtctgagaaataattgcaccaatgaattaaacataacggaagaagaataccaaaattttgattggaattgggagcccaaactcatgtgttatatacagtgtgttttattaaacctagggtggattacagaagagaatgtacctgattttaatgccatggagtcgactttgccaattacatataaatcttacgtagatttaaacagggaacattgtcacaatgtaccagacggttttcacgaatgcgaaaaagcatacaattacatgcgatgttttagagat…	MCVSNAIQTTAFLLVLLTTFANSEINSGPVPPEVKDSMTSLRNNCTNELNITEEEYQNFDWNWEPKLMCYIQCVLLNLGWITEENVPDFNAMESTLPITYKSYVDLNREHCHNVPDGFHECEKAYNYMRCFRDQDPEKWFLP*	142	119	23	14187.8
DhelOBP18	KF984181.1	Y	atgaagaaaattgtggcactagtatgtttgtgtttggcgattcgacaaggcaagacgatgtcggacgaaatgaaagaagttcttcagactttacacgatacgtgtgtggcggaaagtggagtagatccatccctaattgggaaaacgatggctgaaaagaaattaccagaagatgataaattaaagtgttacattaaatgtttacaagcagagacaggaacgttagagggtggagtaatggatgttgaaggcgttttatcttttgtccccgaagatgttaaacctaaagttgaagcaaccataagaaaatgtggaagcaaacctggagcaaatgattgcgaggtagcttataacacacacgcttgttggctagcagataatcctgataactacatgtta…	MKKIVALVCLCLAIRQGKTMSDEMKEVLQTLHDTCVAESGVDPSLIGKTMAEKKLPEDDKLKCYIKCLQAETGTLEGGVMDVEGVLSFVPEDVKPKVEATIRKCGSKPGANDCEVAYNTHACWLADNPDNYMLF*	134	113	21	12382.1
DhelOBP19	KF984182.1	Y	atgatacaatttggattaattctgtgcattttaattataagtgttacgggcattacagacgaaatgaaggagatggcgaaaatgttacatgaaacgtgtacggaagaaactggtgcaactgatgatcaaattgaaagagcccgaaaaggcgactttccccccaatgatgaattcaaatgctacatcaagtgtattttggcacaaatggcttgtataagtgacgatgggatgattgatgttgaagccactattgcagtgttgcctgaagaatttaaagctgatgctgaacctataataaggaaatgtggaaccgtcgttggggcaaatgcttgtgataatgcatggctaacccataaatgttactacgagatgaatccatcagcctatttcttggtttaa	MIQFGLILCILIISVTGITDEMKEMAKMLHETCTEETGATDDQIERARKGDFPPNDEFKCYIKCILAQMACISDDGMIDVEATIAVLPEEFKADAEPIIRKCGTVVGANACDNAWLTHKCYYEMNPSAYFLV*	132	115	17	12893.7
DhelOBP20	KF984183.1	Y	atgaaaccaatccacgtagcatgttatttcttttgcttgctaagttccgccttatgcgccgaattaaccccaaaggaaaaaatgcaagctgaagcgaaaaaactcgtggcggcatgcaaggacaaagttaaagcgtcagatgcggacgtggaggccctaaaagcccagaaaatacccgaaactcacgaaggtctctgtttaattgaatgtctattcgacggtgccaaaatcatgcaaaacggcaaattcgacaaaaatggcatgatgaccgccttttcagccgccctcaaggaacaaggcaaatcgccggataaactcaaatcgttgggggacgcgtgcgagaaagacgtaggtgaaggcgacaaggacaagtgcgttacagcgaaaatgttagttgaa…	MKPIHVACYFFCLLSSALC AELTPKEKMQAEAKKLVAACKDKVKASDADVEALKAQKIPETHEGLCLIECLFDGAKIMQNGKFDKNGMMTAFSAALKEQGKSPDKLKSLGDACEKDVGEGDKDKCVTAKMLVECFAKKAKEMNLEYPKDV*	150	131	19	14272.6
DhelOBP21	KF984184.1	Y	atgaaatctttcgctttcgtactcgccctcaccttcgtcgtcgccgtatatggcctcactgaagagcaaaaggaaaaaatcaaggcctaccataaggactgctcagcctctagcggtgttaaccaggacctcatcaccaaagcacgcaaaggtgaattcgtagaagatcccaagttgatggaacacctcttctgcttctcgaagaaggctggattccaaaacgaagccggtgatatccaaactgacgtgatcaaggccaagctcggtgctgaaatcaaggatagcgctaccgtcgaccaactaatcaagaaatgtgccatcaagaaggcaaccccacagaagaccgcattcgataccatcaaatgttattatgaaagcacaccccaacacattagctta…	MKSFAFVLALTFVVAVYGLTEEQKEKIKAYHKDCSASSGVNQDLITKARKGEFVEDPKLMEHLFCFSKKAGFQNEAGDIQTDVIKAKLGAEIKDSATVDQLIKKCAIKKATPQKTAFDTIKCYYESTPQHISLA*	134	116	18	12924.8
DhelOBP22	KF984185.1	Y	atgaggctaggatcaccgttgttaatttttatttttcagtggctgtcaacagatgctttaatatgtggtattaatttaaataaaaatgataattttaacgaaatcgtatcgaaatgcatacaaaacaacaaaaccatggaggatgtctggaacatggtcaaagctttatcgagcgaagtagaagaatctcaagaagttacagaagctcctaaaattctaagtccaaaatcgagaagtaccagcagaagaagtcgaagagcagcctcttcacgaaggaatactagagaaagatcgaccacggaagctacaacaacccccgaaccggaaccagaggatgatgaacaaactacggtggaaacgtcgactcaagttgtagaagatggaaaaggttgtttcgtt…	MRLGSPLLIFIFQWLSTDALICGINLNKNDNFNEIVSKCIQNNKTMEDVWNMVKALSSEVEESQEVTEAPKILSPKSRSTSRRSRRAASSRRNTRERSTTEATTTPEPEPEDDEQTTVETSTQVVEDGKGCFVYCIFQNLGMTGDNGFPQLPKITDGLLKSATGKELKDFLQDSADECYQEAIKDDSANACEFSTRIVTCLADKGRSNCADWPAGNLPF*	219	200	19	22160.5
DhelOBP23	KJ027556.1	Y	atgaagctccttttgcttctagtggggtgtttttctttattaatatccacaaatgcagtaatgactgataaacaaatgaaagccgcattgaaacttttaggcaacacatgtctttctaaatctaaggctgatcccgctcaagtccaagctttgagaaagggagaatggccagaagaaaagcccataatgtcatatttatactgcgttctgaatactcaaaatataattactaaagaatcaggcgcttgtgctaattga	MKLLLLLVGCFSLLISTNAVMTDKQMKAALKLLGNTCLSKSKADPAQVQALRKGEWPEEKPIMSYLYCVLNTQNIITKESGACAN*	85	-	19	-
